# Supplementary material for: Human paths have positive impacts on plant richness and diversity: A meta‐analysis
Source: Ecol Evol. 2018 Oct 16;8(22):11111–21. doi: 10.1002/ece3.4578 (PMC6262937; doi:10.1002/ece3.4578)
Supplement: Supplementary file 1 [file ECE3-8-11111-s001.xlsx]

## Sheet: diversity data
entry number	citation	habitat type	HABITAT	path type	traffic type	scale: path density/ distance to paths	intensity of use measure	comparison: H-L, near-far, before-after, presence-absence	plant type	PLANT_TYPE	richness?	diversity measure	N samples	direction of effect	recode direction for N-F	df	statistic	value	r	Z transform	Z variance
83	Lucas-Borja et al. 2011 Land Degradation and Development	mountains	alpine	trail	walking	distance	number of visitors	N-F	herbs and trees	all	N	Shannon's	150	neg	x	149	F	32.21	0.421604	0.449641	0.00680272
84	Lucas-Borja et al. 2011 Land Degradation and Development	mountains	alpine	trail	walking	distance	number of visitors	H-L	herbs and trees	all	N	Shannon's	150	neg		149	F	5.5	0.188676	-0.190964	0.00680272
85	Ikeda 2003 Ecological Research	old-field	grassland	trail	walking	density	trampling intensity	B-A	plants Y1	all	N	Shannon-Wheeler	100				R2	-0.62	0.787401	-1.06455	0.0103093
86	Ikeda 2003 Ecological Research	old-field	grassland	trail	walking	density	trampling intensity	B-A	plants Y2	all	N	Shannon-Wheeler	100				R2	-0.64	0.8	-1.09861	0.0103093
87	Ikeda 2003 Ecological Research	old-field	grassland	trail	walking	density	trampling intensity	B-A	plants Y3	all	N	Shannon-Wheeler	100				R2	-0.6	0.774597	-1.03172	0.0103093
88	Johnston & Johnston 2004 Arctic Antarc. Alpine Res.	alpine	alpine	trail	walking and vehicle	distance	none	N-F	exotic plants	nonnative	N	not clear	6	pos	x	5	F	4.122	0.672216	-0.814775	0.333333
89	Barros et al. 2013 J Env. Management	mountain	alpine	trail	walking and equestrian	distance	none	N-F	plants	all	N	Shannon's	6		x	5	t	0.378	0.166682	-0.168252	0.333333
90	Barros et al. 2013 J Env. Management	mountain	alpine	trail	walking and equestrian	distance	none	N-F	plants	all	N	Shannon's	24		x	23	t	1.9	0.276234	-0.2836	0.047619
91	Hall & Kuss 1989 Biological Conservation	Betula forest	forest	trail	walking	distance	yes, but no comparison	N-F	plants	all	N	Shannon-Wheeler	10		x		p	0.827		0	0.142857
92	Hall & Kuss 1989 Biological Conservation	Quercus forest	forest	trail	walking	distance	yes, but no comparison	N-F	plants	all	N	Shannon-Wheeler	10	pos	x		p	0.001		-3.09	0.142857
93	Hall & Kuss 1989 Biological Conservation	meadow	grassland	trail	walking	distance	yes, but no comparison	N-F	plants	all	N	Shannon-Wheeler	10	pos	x		p	0.009		-2.326	0.142857
94	Hall & Kuss 1989 Biological Conservation	shrub forest	forest	trail	walking	distance	yes, but no comparison	N-F	plants	all	N	Shannon-Wheeler	10		x		p	0.308		0	0.142857
95	Hall & Kuss 1989 Biological Conservation	forest	forest	trail	walking	distance	yes, but no comparison	N-F	plants	all	N	Shannon-Wheeler	10		x		p	0.614		0	0.142857
96	Hall & Kuss 1989 Biological Conservation	quercus forest	forest	trail	walking	distance	yes, but no comparison	N-F	plants	all	N	Shannon-Wheeler	10	pos	x		p	0.01		-2.326	0.142857
97	Hall & Kuss 1989 Biological Conservation	quercus- pinus forest	forest	trail	walking	distance	yes, but no comparison	N-F	plants	all	N	Shannon-Wheeler	10		x		p	0.003		-2.326	0.142857
98	Hall & Kuss 1989 Biological Conservation	carya forest	forest	trail	walking	distance	yes, but no comparison	N-F	plants	all	N	Shannon-Wheeler	10		x		p	0.29		0	0.142857
99	Hall & Kuss 1989 Biological Conservation	quercus forest	forest	trail	walking	distance	yes, but no comparison	N-F	plants	all	N	Shannon-Wheeler	10	neg	x		p	0.011		-1.645	0.142857
100	Hall & Kuss 1989 Biological Conservation	quercus forest	forest	trail	walking	distance	yes, but no comparison	N-F	plants	all	N	Shannon-Wheeler	10		x		p	0.204		0	0.142857
101	Potito & Beatty 2005 Environmental Management	mountain	alpine	trail	walking	distance	none	N-F	plants	all	N	Shannon-Wheeler	50	neg	x		p	<0.05		1.645	0.0212766
102	Potito & Beatty 2005 Environmental Management	mountain	alpine	trail	walking	distance	none	N-F	plants	all	N	Shannon-Wheeler	50	neg	x		p	<0.05		1.645	0.0212766
103	Arévalo et al. 2008 Plant Biosystems	forest	forest	trail	walking	distance	none	N-F	plants	all	N	Shannon-Wheeler	50	neg	x		p	<0.05		1.645	0.0212766
104	Arévalo et al. 2008 Plant Biosystems	forest	forest	trail	walking	distance	none	N-F	plants	all	N	Shannon-Wheeler	50	neg	x		p	<0.05		1.645	0.0212766
105	Guo et al. 2007	steppe	grassland	highway	vehicle	distance	none	N-F	plants	all	N	Shannon-Wheeler	182	pos	x		p	<0.05		-1.645	0.00558659
106	Guo et al. 2007	steppe	grassland	highway	vehicle	distance	none	N-F	plants	all	N	Shannon-Wheeler	182	pos	x		p	<0.05		-1.645	0.00558659
107	Guo et al. 2007	steppe	grassland	highway	vehicle	distance	none	N-F	plants	all	N	Shannon-Wheeler	182	pos	x		p	<0.05		-1.645	0.00558659
108	Guo et al. 2007	steppe	grassland	highway	vehicle	distance	none	N-F	plants	all	N	Shannon-Wheeler	182	pos	x		p	<0.05		-1.645	0.00558659
109	Watkins et al. 2003 Conservation Biology	forest	forest	road	vehicle	distance	none	N-F	plants	all	N	Shannon-Wheeler	660	pos	x		p	0.0019		-2.326	0.00152207

## Sheet: richness data
entry number	study	hatitat description	habitat	path type	traffic type	scale: path density/ distance to paths	intensity of use measure	comparison: H-L, near-far, before-after, presence-absence	plant type	PLANT_TYPE	richness?	direction of effect	recode direction N-F	N samples	df	statistic	value	r	Z transform	Z variance
1	Boch et al. 2013 Basic and Applied Ecology	temp forests	forest	trail	heavy machinery	density	none	P-A	trees	woody	Y	pos		1305	1	F	4.09	0.896402	1.4536	0.000768049
2	Boch et al. 2013 Basic and Applied Ecology	temp forests	forest	trail	heavy machinery	density	none	P-A	shrubs	woody	Y	pos		1305	1	F	1.55	0.779643	1.04446	0.000768049
3	Boch et al. 2013 Basic and Applied Ecology	temp forests	forest	trail	heavy machinery	density	none	P-A	forest herbs	herb	Y	pos		1305	1	F	14.88	0.968002	2.05955	0.000768049
4	Boch et al. 2013 Basic and Applied Ecology	temp forests	forest	trail	heavy machinery	density	none	P-A	light-demanding herbs	herb	Y	pos		1305	1	F	30.96	0.984231	2.41747	0.000768049
5	Santoro et al. 2012 Environmental Management	coastal dunes, Italy	dune	trampling	walking	density	none	B-A-P-A	herbs	herb	Y	neg		3	1	chi-sq	0.373	0.352609	-0.391903	1
6	Avon et al. 2010 Forest Ecology and Management	forest	forest	trail	vehicle or walking	distance	none	N-F	forest-edge herbs	herb	Y	neg	x	77	4, 72	F	59.32	0.662094	0.796533	0.0135135
7	Avon et al. 2010 Forest Ecology and Management	forest	forest	trail	vehicle or walking	distance	none	N-F	non-forest herbs	herb	Y	neg	x	77	4, 72	F	69.66	0.972	2.1358	0.0135135
8	Avon et al. 2010 Forest Ecology and Management	forest	forest	trail	vehicle or walking	distance	none	N-F	bryophytes	other	Y	pos	x	77	4, 72	F	8.05	0.309478	-0.319967	0.0135135
9	Hill & Pickering 2009 Journal of Env. Management	mosaic	other	trampling	walking	density	trampling intensity	H-L	ferns	other	Y	neg		10	9	F	7.595	0.676512	-0.822654	0.142857
10	Hill & Pickering 2009 Journal of Env. Management	mosaic	other	trampling	walking	density	trampling intensity	H-L	grass understory	grass	Y	neg		10	9	F	2.83	0.489104	-0.534881	0.142857
11	Hill & Pickering 2009 Journal of Env. Management	mosaic	other	trampling	walking	density	trampling intensity	H-L	grassland	grass	Y	neg		10	9	F	6.237	0.639791	-0.75782	0.142857
12	Taylor et al. 1993 Environmental Management	forest	forest	trampling	walking	density	trampling intensity	B-A-H-L	graminoids, herbs, shrubs	all	Y			30			NS	0	0	0.037037
13	Kerbiriou et al. 2008 J Env. Management	maritime short grassland	grassland	trampling	walking	density	number of visitors	H-L	native	native	Y	neg		80	1,78	F	134.87	0.794114	-1.08247	0.012987
14	Kerbiriou et al. 2008 J Env. Management	maritime long grassland	grassland	trampling	walking	density	number of visitors	H-L	native	native	Y	neg		80	1,78	F	3.83	0.215033	-0.218443	0.012987
15	Dickens et al. 2005	riparian	other	trail	vehicle or walking	distance	none	N-F	non-native	nonnative	Y	neg	x	2	1	F	0.6	0.612372	0.712708	1
16	Potito & Beatty 2005	grassland	grassland	trail	walking	distance	none	P-A	native	native	Y	neg (dec. with presence)		75			sig. But not shown		-1.645	0.0138889
17	Potito & Beatty 2005	grassland	grassland	trail	walking	distance	none	P-A	exotic	nonnative	Y			75			not sig., not shown	0	0	0.0138889
18	Arévalo et al. 2008 Plant Biosystems	laurel forest	forest	road	vehicle	distance	none	N-F	plants	all	Y	neg	x	7	6	F	10.292	0.794809	1.08436	0.25
19	Arévalo et al. 2008 Plant Biosystems	laurel forest	forest	trail	walking	distance	none	N-F	plants	all	Y		x	6	5	F	not sig, not shown.	0	0	0.333333
20	Lilley & Vellend 2009	oak forest	forest	road	vehicle	density	none	H-L	native plants	native	Y			52	50	chi-sq	-17.81	-0.585235	-0.670388	0.0204082
21	Lilley & Vellend 2010	oak forest	forest	road	vehicle	density	none	H-L	exotic plants	nonnative	Y			52	50	chi-sq	12.7	0.494197	0.541599	0.0204082
22	Larpkern et al. 2009 Ecol Res	bamboo forest	forest	trail	walking	density	none	H-L	adult plants	all	Y			50	49	t	1.847	0.255126	0.260888	0.0212766
23	Andrés-Abellán et al. 2005	mediterranean woodlands	forest	trail	walking	distance	number of visitors	H-L	plants	all	Y			36		R	-0.6126	-0.6126	-0.713073	0.030303
24	Ikeda 2003 Ecological Research	old-field	grassland	trail	walking	density	trampling intensity	B-A	plants Y1	all	Y			100		R2	-0.56	0.748331	-0.969152	0.0103093
25	Ikeda 2003 Ecological Research	old-field	grassland	trail	walking	density	trampling intensity	B-A	plants Y2	all	Y			100		R2	-0.87	0.932738	-1.67905	0.0103093
26	Ikeda 2003 Ecological Research	old-field	grassland	trail	walking	density	trampling intensity	B-A	plants Y3	all	Y			100		R2	-0.63	0.793725	-1.08142	0.0103093
27	Hansen & Clevenger 2005 Biological Conservation	mountain, grassland	grassland	highway	vehicle	density	none	P-A	non-native	nonnative	Y	pos ( increases with presence)		55	1,53	F	58.9	0.722288	0.912413	0.0192308
28	Hansen & Clevenger 2005 Biological Conservation	mountain, grassland	grassland	railway	vehicle	density	none	P-A	non-native	nonnative	Y	pos ( increases with presence)		56	1,54	F	68.01	0.74378	0.958887	0.0188679
29	Hansen & Clevenger 2005 Biological Conservation	mountain, forest	forest	highway	vehicle	density	none	P-A	non-native	nonnative	Y	pos ( increases with presence)		56	1, 54	F	16.73	0.482945	0.526818	0.0188679
30	Hansen & Clevenger 2005 Biological Conservation	mountain, forest	forest	railway	vehicle	density	none	P-A	non-native	nonnative	Y	pos ( increases with presence)		56	1, 54	F	27.29	0.575875	0.656269	0.0188679
31	Hansen & Clevenger 2005 Biological Conservation	mountain, grassland	grassland	highway	vehicle	distance	none	P-A	non-native	nonnative	Y	pos ( increases with presence)		27	26	F	2.09	0.27277	0.279855	0.0416667
32	Hansen & Clevenger 2005 Biological Conservation	mountain, grassland	grassland	railway	vehicle	distance	none	P-A	non-native	nonnative	Y	pos ( increases with presence)		28	27	F	0.04	0.0384615	0.0384805	0.04
33	Hansen & Clevenger 2005 Biological Conservation	mountain, forest	forest	highway	vehicle	distance	none	P-A	non-native	nonnative	Y	pos ( increases with presence)		28	27	F	18.42	0.636827	0.752817	0.04
34	Hansen & Clevenger 2005 Biological Conservation	mountain, forest	forest	railway	vehicle	distance	none	P-A	non-native	nonnative	Y	pos ( increases with presence)		28	27	F	14.18	0.586807	0.672781	0.04
35	Kalwij et al. 2008 Landscape Ecology	arid scrub	scrub	road	vehicle	distance	none	N-F	exotic plants	nonnative	Y	pos ( increases with presence)	x	4	3	F	5.73	0.810159	-1.12749	1
36	Boucher et al. 1991 Environmental Management	tropical forest	forest	trail	walking	density	none	P-A	plants	all	Y			4	3	F	4.43	0.77216	1.02566	1
37	Luoto 2000 Plant Ecology	meadows, oldfields	grassland	highway	vehicle	density	none	H-L	rare plants	other	Y			5	4	t	3.343	0.858149	1.28628	0.5
38	Amrein et al. 2005 Applied Vegetation Science	Fagus Quercus forest	oak woodland	trail	walking	density	none	P-A	plants	all	Y	pos		6		z	2.01	0.820579	1.15859	0.333333
39	Deckers et al. 2005 Journal of Biogeography	rural	mosaic	trail	vehicle or walking	density	none	H-L	plants	all	Y	pos		2	1	F	51.73	0.990472	2.67096	1
40	Findlay & Bourdages 2000 Conservation Biology	wetland	wetland	road	vehicle	density	none	H-L	plants	all	Y			61	2,58	R2	0.6	0.774597	1.03172	0.0172414
41	Findlay & Houlahan 1997 Conservation Biology	wetland	wetland	road	vehicle	density	none	N-F	plants	all	Y		x	30		R2	0.625	0.790569	-1.07295	0.037037
42	Tikka et al. 2000	grassland	grassland	road and railroad	vehicle	density	none	H-L	plants	all	Y	pos		92	91	F	23.21	0.450802	0.485706	0.011236
43	Benninger-Truax et a. 1992 Landscape Ecology	mountain	alpine	trail	walking and equestrian	distance	yes	N-F	plants	all	Y	pos	x	100	99	F	2.92	0.169263	-0.170908	0.0103093
44	Benninger-Truax et a. 1992 Landscape Ecology	mountain	alpine	trail	walking and equestrian	density	yes	H-L	plants	all	Y	pos		100	99	F	15.95	0.3725	0.391322	0.0103093
45	Barros et al. 2013 J Env. Management	mountains	alpine	trail	walking and equestrian	distance	none	N-F	plants	all	Y		x	6	5	t	2.087	0.682319	-0.83344	0.333333
46	Barros et al. 2013 J Env. Management	mountains	forest	trail	walking and equestrian	distance	none	N-F	plants	all	Y		x	24	23	t	0.429	0.144718	-0.145741	0.047619
47	Nepal & Way 2007 Journal of Environmental Management	mountain	alpine	trail	walking	density	none	N-F	plants	all	Y		x	136	135	t	-2.403	0.202531	-0.205371	0.0075188
48	Tyser & Worley 1992 Conservation Biology	grassland	grassland	road	vehicle	distance	none	N-F	alien plants	nonnative	Y	pos	x	4	3	F	43.43	0.967154	2.04625	1
49	Tyser & Worley 1992 Conservation Biology	grassland	grassland	road	vehicle	distance	none	N-F	alien plants	nonnative	Y	pos	x	4	3	F	25.44	0.945788	1.79026	1
50	Tyser & Worley 1992 Conservation Biology	grassland	grassland	trail	walking	distance	none	N-F	alien plants	nonnative	Y	pos	x	3	2	F	17.19	0.946456	1.79663	1
51	Watkins et al. 2003 Conservation Biology	forest	forest	road	vehicle	distance	none	N-F	native plants	native	Y	neg	x	660		p	0.0001		3.09	0.00152207
52	Watkins et al. 2003 Conservation Biology	forest	forest	road	vehicle	distance	none	N-F	exotic plants	nonnative		pos	x	660		p	0.0001		-3.09	0.00152207
53	Lundgren et al. 2004 Northeastern Naturalist	forest	forest	road and trail	vehicle or walking	density	yes	P-A	invasive plants	nonnative	Y	pos		188		p	0.001		3.09	0.00540541
54	Guo et al. 2007 The Rangeland Journal	steppe	grassland	highway	vehicle	distance	none	N-F	plants	all	Y	pos	x	182		p	<0.05		-1.645	0.00558659
55	Guo et al. 2007 The Rangeland Journal	steppe	grassland	highway	vehicle	distance	none	N-F	plants	all	Y	pos	x	182		p	<0.05		-1.645	0.00558659
56	Guo et al. 2007 The Rangeland Journal	steppe	grassland	highway	vehicle	distance	none	N-F	plants	all	Y	pos	x	182		p	<0.05		-1.645	0.00558659
57	Guo et al. 2007 The Rangeland Journal	steppe	grassland	highway	vehicle	distance	none	N-F	plants	all	Y	pos	x	182		p	<0.05		-1.645	0.00558659
58	Pauchard & Alaback 2006 Forest Ecology and Management	montane	forest	highway	vehicle	distance	none	N-F	alien plants	nonnative	Y	pos	x	96		p	<0.01		-2.326	0.0107527
59	Godefroid & Koedam 2004 Biological Conservation	deciduous forest	forest	road and trail	walking	distance	none	N-F	forest species	all	Y?	pos	x	10		p	0.0005		-3.09	0.142857
60	Godefroid & Koedam 2004 Biological Conservation	deciduous forest	forest	road and trail	walking	distance	none	N-F	disturbance species	other	Y?	neg	x	10		p	0.0001		3.09	0.142857
61	Godefroid & Koedam 2004 Biological Conservation	deciduous forest	forest	road and trail	walking	density	yes	H-L	forest species	all	Y?	pos		500	4, 495	F	5.72	0.106351	0.106755	0.00201207
62	Godefroid & Koedam 2004 Biological Conservation	deciduous forest	forest	road and trail	walking	density	yes	H-L	disturbance species	other	Y?	neg		500	4, 496	F	10.78	0.145276	-0.146311	0.00201207
63	Roovers et al. 2005 Journal of Env Management	deciduous forest	forest	trail	walking			N-F	plants	all		neg	x	10		p	<0.05		1.645	0.142857
64	Buckley et al. 2003 Forest Ecology and Management	deciduous forest	forest	trail	heavy machinery			P-A	Trees			pos ( increases with presence)		10		p	<0.05		1.645	0.142857
65	Buckley et al. 2003 Forest Ecology and Management	deciduous forest	forest	trail	heavy machinery			P-A	grasses			pos ( increases with presence)		10		p	<0.05		1.645	0.142857
66	Buckley et al. 2003 Forest Ecology and Management	deciduous forest	forest	trail	heavy machinery			P-A	sedges			pos ( increases with presence)		10		p	<0.05		1.645	0.142857
67	Buckley et al. 2003 Forest Ecology and Management	deciduous forest	forest	trail	heavy machinery			P-A	rushes			pos ( increases with presence)		10		p	<0.05		1.645	0.142857
68	Buckley et al. 2003 Forest Ecology and Management	deciduous forest	forest	trail	heavy machinery			P-A	shrubs			pos ( increases with presence)		10		p	<0.05		1.645	0.142857
69	Buckley et al. 2003 Forest Ecology and Management	deciduous forest	forest	trail	heavy machinery			P-A	trees			pos ( increases with presence)		10		p	<0.05		1.645	0.142857
70	Buckley et al. 2003 Forest Ecology and Management	deciduous forest	forest	trail	heavy machinery			P-A	ferns					10		p	NS		0	0.142857
71	Bhuju & Ohsawa 2001	forest		trail	walking			N-F	plants	all	Y	neg (decreased w distance)	x	8		p	0.0001		3.09	0.2
72	Thiele et al. 2009	Denmark	other	road	vehicle			P-A	invasive plants	nonnative		pos		766		z	3.661	0.132277	0.13305	0.00131062
73	Thurston & Reader 2001 Environmental Management	deciduous forest	forest	path	walking and biking	density	none	P-A	plants	Y		neg		10		F	0.5	0.2294	-0.23357	0.142857
74	Thurston & Reader 2001 Environmental Management	deciduous forest	forest	path	walking and biking	density	trampling intensity	H-L	plants	Y		neg		10		F	16.3	0.80266	-1.10605	0.142857
75	Houlahan et al. 2006	wetland	other	road	vehicle			H-L	plants	all		neg		58			sig, not shown		0	0.0181818
76	Wania et al. 2006 Landscape Urban Planning	agricultural	other	road	vehicle	density		H-L	plants	all		pos		40		p	0.01		1.645	0.027027
77	McDonnell 1981Biological Cons	dune	other	trampling	walking			H-L	plants	all		neg		64		p	sig, not shown		2.326	0.0163934
78	Anderson 1995 Biological Cons	dune	other	trampling	walking			P-A	plants	all				5	4	t	-2.465	0.7686	-1.0169	0.5
79	Fowler et al. 2008 Rangeland Ecology and Management	semi-arid forest	forest	road	vehicle			P-A	plants	all		pos		120		p	0.001		3.09	0.00854701
80	Fowler et al. 2008 Rangeland Ecology and Management	semi-arid forest	forest	road	vehicle			P-A	plants	all		pos		101		p	0.0078		3.09	0.0102041
81	Fowler et al. 2008 Rangeland Ecology and Management	semi-arid forest	forest	road	vehicle			P-A	plants	all		pos		88		p	0.0043		3.09	0.0117647
82	Pickering & Growcock 2009 Journal of Env. Management	meadows	grassland	trampling	walking			H-L	plants 1 year after	all		neg		30		F	0.467		-0.12656	0.037037
				road	vehicle	density	none	H-L	native	native	Y			150	149	R	0.48	0.48	0.522984	0.00680272
				road	vehicle	density	none	H-L	nonnative	nonnative	Y			151	150	R	0.8	0.8	1.09861	0.00675676
				trail	walking	distance	none	N-F	plants	all	Y			80	79	t	-2.086	-0.228485	-0.232591	0.012987
				trail	walking	distance	none	N-F	plants	all	Y			56	49	t	-1.167	-0.164445	-0.165952	0.0188679
